# Supplementary material for: Engineering Human Mesenchymal Bodies in a Novel 3D-Printed Microchannel Bioreactor for Extracellular Vesicle Biogenesis
Source: Bioengineering (Basel). 2022 Dec 13;9(12):795. doi: 10.3390/bioengineering9120795 (PMC9774207; doi:10.3390/bioengineering9120795)
Supplement: Supplementary file 1 [file bioengineering-09-00795-s001.zip]

Archive with 1 entries (1 files):
- bioengineering-1967385-supplementary.pdf
